# Supplementary material for: Coping strategies and changes in type D personality were associated with depressive tendency at 9 months after percutaneous coronary intervention
Source: PLoS One. 2025 Jan 13;20(1):e0316639. doi: 10.1371/journal.pone.0316639 (PMC11729923; doi:10.1371/journal.pone.0316639)
Supplement: S1 Table — All values behind the median and interquartile range and the number of patients shown in Table 1. (XLSX) [file pone.0316639.s001.xlsx]

## Sheet: Sheet1
	ⅠMI=1 nonMI=0	ⅠNo. of percutaneous coronary intervention	ⅠCK	ⅠBNP	ⅠLength of hospital stay	ⅠSVD,D,T	ⅠAge	Ⅰmale=１	ⅠHeight	ⅠWeight	ⅠBMI	ⅠHL=1	ⅠHT=1	ⅠDM=1	ⅠEmployed=1	ⅠLiving with family=1	ⅠSmoking=1	ⅠType D Q1	ⅠType D Q3	ⅠType D Q6	ⅠType D Q8	ⅠType D Q10	ⅠType D Q11	ⅠType D Q14	Ⅰsocial inhibition	Ⅰsocial inhibition=1	ⅠType D Q2	ⅠType D Q4	ⅠType D Q5	ⅠType D Q7	ⅠType D Q9	ⅠType D Q12	ⅠType D Q13	Ⅰnegative affectivity	Ⅰnegative affectivity=1	ⅠType D=1	ⅠSDS Q1	Ⅰ SDS Q2	Ⅰ SDS Q3	Ⅰ SDS Q4	Ⅰ SDS Q5	Ⅰ SDS Q6	Ⅰ SDS Q7	Ⅰ SDS Q8	Ⅰ SDS Q9	Ⅰ SDS Q10	Ⅰ SDS Q11	Ⅰ SDS Q12	Ⅰ SDS Q13
A1	1	1	1924	145.7	16	1	56	1	1.77	66.1	21.0987	0	0	0	1	1	0	0	1	2	0	1	1	0	5	0	2	2	2	2	0	3	2	13	1	0	1	4	1	1	1	2	1	1	1	2	2	2	2
A2	0	1	124	86.6	6	3	42	1	1.63	83.1	31.2771	1	1	1	1	1	1	2	4	2	3	3	2	2	18	1	0	0	3	2	2	0	0	7	0	0	1	2	1	1	4	3	1	1	1	1	1	2	2
A3	0	2	82	5.3	4	2	40	1	1.62	53.3	20.3094	1	1	0	1	1	0	4	4	4	4	4	3	4	27	1	3	4	4	4	4	4	4	27	1	1	2	4	1	3	1	1	3	1	1	2	3	2	3
A4	1	2	4852	224.3	9	1	45	1	1.7	66.3	22.9412	1	0	0	1	1	0	4	4	1	2	0	3	1	15	1	0	0	3	3	0	4	3	13	1	1	1	4	1	2	1	2	3	1	1	3	3	1	3
A5	1	1	763	52.9	12	1	73	1	1.77	64	20.4284	1	0	1	0	1	0	0	4	0	0	0	1	0	5	0	0	0	0	1	0	1	1	3	0	0	1	2	1	2	1	4	1	2	2	1	2	1	1
A7	0	1	95	267.2	4	1	67	1	1.68	81.6	28.9116	1	1	1	1	1	0	4	4	4	4	4	3	2	25	1	0	0	4	4	4	2	2	16	1	1	2	3	2	2	1	4	2	2	2	2	1	1	1
A8	1	1	549	43	8	2	72	1	1.7	77.6	26.8512	0	1	0	1	1	0	3	4	3	3	2	2	2	19	1	1	0	3	1	1	2	2	10	1	1	2	4	1	2	1	4	1	1	1	1	3	4	1
A9	0	3	138	19.4	6	2	73	1	1.74	78.1	25.796	1	1	0	1	1	0	2	4	1	2	0	0	1	10	1	1	0	0	1	1	1	1	5	0	0	1	1	1	2	4	4	2	2	1	2	4	4	1
A10	1	2	508	36.7	9	3	75	2	1.51	59.6	26.1392	1	1	1	1	0	0	1	2	2	2	0	0	0	7	0	0	0	0	0	0	2	0	2	0	0	1	4	1	1	1	4	1	4	1	1	1	1	1
A11	1	2	3449	120.1	15	2	57	1	1.62	55.2	21.0334	1	0	0	1	1	0	2	2	3	3	3	2	2	17	1	1	1	3	3	2	3	3	16	1	1	2	4	2	1	4	4	1	1	1	1	4	4	1
A12	1	1	1942	392.8	25	2	58	1	1.65	62.5	22.9568	1	1	1	1	1	1	2	3	3	3	3	2	3	19	1	1	3	2	0	1	3	3	13	1	1	2	4	2	3	3	4	2	1	2	3	4	4	2
A13	0	1	362	97.8	5	1	76	1	1.71	61.3	20.9637	1	1	0	0	0	0	2	1	1	2	1	1	0	8	0	3	3	3	2	3	4	3	21	1	0	3	4	1	1	2	1	1	1	1	1	3	4	2
A14	1	1	5938	442.5	11	3	60	1	1.72	89	30.0838	1	1	1	1	1	1	1	2	1	1	1	2	2	10	1	2	1	3	3	3	3	2	17	1	1	2	4	1	4	3	3	3	1	2	2	4	3	2
A15	1	1	1331	162.9	23	1	65	1	1.68	67	23.7387	0	1	0	1	1	1	4	3	4	2	2	3	2	20	1	0	0	3	2	2	3	0	10	1	1	1	1	1	3	1	1	1	1	2	4	4	3	1
A16	1	1	277	466.2	20	3	79	1	1.72	57.5	19.4362	1	0	0	0	1	0	2	4	1	2	1	1	2	13	1	1	0	2	2	1	2	2	10	1	1	2	2	2	2	3	3	3	2	2	2	3	3	2
A17	1	1	7802	43	13	1	66	1	1.67	60.1	21.5497	0	0	0	0	1	1	2	3	3	3	1	2	3	17	1	1	2	3	3	1	3	2	15	1	1	3	3	1	1	4	3	1	1	1	2	3	4	1
A20	1	1	696	256.3	6	1	35	2	1.44	42.7	20.5922	1	1	0	0	1	0	4	4	4	4	1	4	4	25	1	0	4	2	4	2	4	4	20	1	1	4	4	4	4	1	4	1	1	1	2	4	4	1
A21	1	2	2294	429.3	20	2	77	1	1.7	45.6	15.7785	0	0	0	0	1	0	2	4	0	0	0	0	0	6	0	0	3	0	0	0	0	0	3	0	0	1	1	1	1	1	4	4	1	1	4	1	3	1
A24	0	1	117	32.4	3	1	52	1	1.76	77.2	24.9225	1	0	0	1	1	1	3	4	3	3	2	2	3	20	1	1	1	3	2	1	3	3	14	1	1	2	2	1	1	1	3	1	3	1	2	2	1	2
A28	1	1	5721	34.1	19	2	46	1	1.7	75.5	26.1246	1	0	0	1	1	1	1	2	1	2	1	2	2	11	1	1	0	1	1	0	1	1	5	0	0	1	3	1	1	2	3	1	1	1	2	1	1	2
A29	0	2	184	91	3	1	72	1	1.63	71	26.7229	1	0	0	0	1	1	2	4	0	0	1	1	1	9	0	0	0	0	0	1	1	1	3	0	0	1	4	1	1	4	4	2	1	2	2	3	4	2
A30	1	1	3805	41.4	12	1	56	1	1.67	61.8	22.1593	1	0	0	1	1	0	2	3	1	1	2	2	1	12	1	1	2	2	1	1	3	3	13	1	1	2	3	1	3	1	3	1	1	1	2	3	3	2
A31	1	2	1431	118.6	9	2	68	1	1.5	60.6	26.9333	0	1	0	0	1	1	4	4	0	2	0	2	0	12	1	0	0	1	0	0	1	0	2	0	0	1	1	1	1	4	4	1	1	1	1	1	1	1
A32	1	1	3159	49.9	16	2	58	1	1.7	55.5	19.2042	1	1	0	1	1	1	4	4	1	1	1	2	1	14	1	0	0	3	1	2	3	0	9	0	0	2	3	1	4	3	3	2	2	1	2	4	4	2
A34	0	1	79	36.5	8	3	68	1	1.67	54.6	19.5776	1	1	1	1	1	0	1	3	1	2	1	2	1	11	1	2	1	1	2	1	2	1	10	1	1	2	2	1	1	4	2	4	3	3	3	3	2	2
A36	1	2	1282	43	11	2	64	1	1.69	59.4	20.7976	1	1	0	1	1	1	0	2	1	1	1	1	1	7	0	0	2	3	1	2	1	0	9	0	0	2	3	2	2	4	4	1	2	2	4	3	1	1
A37	1	2	1984	22.2	14	2	45	1	1.83	82.2	24.5454	1	0	0	1	1	0	2	3	1	2	1	1	2	12	1	0	0	1	1	1	1	0	4	0	0	1	3	1	1	1	1	2	2	2	1	1	1	3
A38	0	1	97	15.6	4	1	65	1	1.69	68.4	23.9487	1	1	0	1	1	0	1	3	2	2	2	2	1	13	1	0	1	0	0	0	2	2	5	0	0	1	4	1	1	4	3	1	1	1	2	2	1	1
A39	1	1	6029	495	17	2	51	1	1.8	78.8	24.321	1	1	0	1	1	0	2	2	2	1	1	0	1	9	0	1	2	3	1	1	1	1	10	1	0	2	2	1	1	1	3	1	1	1	3	3	2	1
A41	1	2	1344	185.3	10	1	59	1	1.62	70	26.6728	0	1	0	0	1	0	1	2	1	1	1	2	2	10	1	2	0	3	2	1	3	3	14	1	1	1	4	1	2	1	4	1	1	2	1	3	4	1
A43	1	2	1750	384.6	12	1	70	2	1.43	52.3	25.5758	1	1	1	1	1	0	2	4	1	0	1	1	0	9	0	0	0	0	0	0	0	0	0	0	0	2	1	1	3	1	4	4	2	2	2	4	3	1
A44	1	1	8227	96	16	1	63	1	1.68	67.2	23.8095	1	0	0	1	1	1	2	3	1	2	3	3	1	15	1	1	1	2	2	1	3	2	12	1	1	1	4	1	1	3	4	1	2	1	1	4	4	1
A45	1	1	7640	5.4	12	1	51	1	1.65	99.4	36.5106	0	1	1	1	1	1	1	3	0	0	0	0	1	5	0	0	0	2	0	1	1	0	4	0	0	1	4	1	1	3	3	1	1	1	4	1	1	2
A47	1	1	1402	6	7	3	52	1	1.65	79.9	29.348	1	0	0	1	1	1	2	4	3	2	0	1	1	13	1	0	0	0	1	0	1	0	2	0	0	1	3	1	4	1	3	1	1	1	1	3	3	1
A48	1	1	1402	3	12	2	67	1	1.68	61.7	21.8608	1	0	0	1	1	0	2	3	3	2	1	1	1	13	1	1	0	3	2	1	3	1	11	1	1	1	3	1	2	3	3	1	1	1	2	3	3	1
A49	1	2	2480	16.9	8	2	68	1	1.61	55	21.2183	1	1	1	1	1	0	3	4	3	2	3	4	4	23	1	3	3	4	4	2	4	4	24	1	1	2	2	1	2	1	3	2	2	1	1	3	1	1
A50	1	1	4934	5.3	12	1	54	1	1.68	71.2	25.2268	1	0	0	1	1	0	4	4	2	3	2	3	1	19	1	0	0	2	2	1	2	1	8	0	0	1	3	1	2	1	2	2	1	1	2	3	2	1
A51	1	1	4177	1072	14	1	71	2	1.48	49.1	22.416	1	0	0	0	1	1	2	2	4	1	0	1	2	12	1	0	1	4	2	1	2	1	11	1	1	2	3	2	2	3	3	2	2	2	2	3	3	2
A52	0	1	252	492.1	5	1	61	1	1.63	65.6	24.6904	1	1	0	1	1	0	0	4	0	0	0	0	0	4	0	0	0	0	0	0	0	0	0	0	0	1	4	1	1	4	4	1	1	1	1	4	4	1
A53	0	1	80	168.9	6	2	76	1	1.6	59.7	23.3203	1	1	0	0	1	0	3	2	3	2	2	2	3	17	1	1	3	3	2	3	3	2	17	1	1	2	4	4	3	2	1	2	3	1	4	2	1	3
A54	0	3	105	243.5	20	1	71	1	1.69	64.6	22.6183	1	1	1	0	1	0	3	4	3	3	0	4	2	19	1	0	0	1	2	0	1	0	4	0	0	1	1	1	1	1	4	1	1	1	1	1	4	1
S3	0	1	134	22.4	4	1	68	1	1.68	68.4	24.2347	1	0	0	1	1	0	0	0	1	1	1	1	1	5	0	1	3	1	3	1	4	3	16	1	0	1	3	1	1	1	4	4	2	1	2	2	1	1
S4	0	1	85	12.3	5	2	67	1	1.6	65.1	25.4297	1	0	0	1	1	0	3	3	3	3	3	3	3	21	1	3	0	1	3	1	3	2	13	1	1	1	2	1	2	4	1	1	3	1	2	3	1	2
S5	0	3	133	36.2	5	1	70	1	1.71	79.6	27.2221	1	1	1	1	1	0	0	2	0	2	2	2	1	9	0	3	0	3	3	4	3	0	16	1	0	1	3	1	4	1	1	2	2	4	4	4	3	4
S6	0	2	40	29.5	4	1	71	1	1.6	69.4	27.1094	0	1	0	0	1	0	2	3	1	2	2	3	1	14	1	2	2	3	1	2	2	2	14	1	1	2	3	1	3	4	4	2	1	2	3	3	3	2
S7	0	1	64	169.5	5	1	77	1	1.66	68.4	24.8222	0	1	1	0	1	0	2	3	2	1	2	1	2	13	1	1	0	2	0	1	2	1	7	0	0	2	2	1	1	3	4	2	1	2	2	3	2	2
S8	0	1	82	296.2	4	2	78	1	1.64	52.5	19.5196	1	1	1	0	1	0	4	4	2	2	0	2	1	15	1	0	1	0	0	0	0	0	1	0	0	2	4	1	2	1	2	2	4	4	1	1	4	1
S9	0	2	242	97.6	4	2	67	1	1.797	80.4	24.8977	0	1	0	0	1	0	2	2	2	0	1	1	1	9	0	3	1	3	1	1	3	3	15	1	0	1	3	2	2	3	4	1	1	1	3	3	1	1
S13	0	1	195	48.6	4	1	58	1	1.68	69.9	24.7662	1	1	1	0	1	0	1	2	1	1	1	2	1	9	0	1	0	0	0	1	0	0	2	0	0	1	3	1	2	1	3	1	1	1	1	1	2	1
S16	0	1	46	13.1	19	1	73	1	1.74	60.6	20.0159	0	0	0	0	0	0	3	4	1	1	2	2	2	15	1	0	2	1	3	1	2	2	11	1	1	1	4	1	1	3	2	2	2	1	2	3	2	3
S17	0	3	84	9.2	8	1	75	2	1.53	50.1	21.402	1	0	0	0	1	0	1	3	3	2	1	1	2	13	1	2	2	2	2	1	3	3	15	1	1	2	3	1	2	3	3	1	2	2	2	3	2	2
S18	0	1	204	36.5	6	1	68	1	1.615	57	21.8539	0	1	1	1	1	0	0	3	1	0	0	2	0	6	0	0	0	1	0	0	3	0	4	0	0	1	3	1	1	1	2	4	1	1	1	1	1	1
S21	0	1	323	29.2	7	1	66	1	1.675	72	25.6627	0	0	0	1	1	0	2	3	1	2	1	1	2	12	1	1	2	1	0	1	2	1	8	0	0	1	4	1	1	4	4	1	1	1	1	3	4	1
S22	0	1	270	35.3	7	1	73	1	1.58	60.8	24.3551	1	1	0	1	1	1	2	4	1	3	0	0	2	12	1	1	0	0	1	0	0	0	2	0	0	2	2	1	1	2	4	1	1	1	1	2	2	1
S23	0	3	118	115.7	4	1	69	2	1.61	56	21.6041	1	1	1	1	0	0	3	4	1	1	2	3	1	15	1	1	1	4	2	1	3	3	15	1	1	2	4	1	2	4	4	1	1	1	1	4	4	1
S25	0	2	1695	48.8	4	1	56	1	1.77	87.1	27.8017	1	1	1	0	1	1	2	2	2	2	1	1	1	11	1	2	1	2	2	2	1	1	11	1	1	1	1	1	1	1	4	2	3	3	2	3	4	1
S26	0	1	114	23.2	5	1	66	2	1.52	87.1	37.6991	1	1	0	1	0	0	3	1	0	0	0	0	0	4	0	0	0	0	0	0	1	0	1	0	0	1	1	1	1	4	4	1	1	2	2	1	1	1
S29	0	1	179	40.7	4	1	74	1	1.72	72	24.3375	1	0	0	1	1	1	1	3	1	0	0	1	1	7	0	0	0	2	3	2	3	1	11	1	0	1	2	1	2	4	3	1	2	1	2	1	1	4
S35	0	1	56	570.9	17	2	73	1	1.65	52.9	19.4307	0	1	0	1	0	0	3	3	0	1	1	3	3	14	1	0	1	1	0	1	1	1	5	0	0	1	2	1	1	4	4	1	2	1	1	4	3	1
S36	0	1	71	39.3	6	1	79	1	1.64	68.1	25.3198	0	1	1	0	1	0	1	2	0	0	0	2	4	9	0	0	0	0	4	1	4	4	13	1	0	1	4	1	1	4	4	1	1	1	1	4	4	1
S37	0	1	417	45.4	4	2	65	1	1.61	61.6	23.7645	1	1	0	0	1	0	1	2	1	2	1	1	1	9	0	1	2	3	1	2	3	1	13	1	0	1	3	1	3	1	3	2	1	2	3	3	2	3
S38	0	1	226	221.1	19	2	55	1	1.69	77.7	27.2049	1	1	0	1	1	0	0	2	0	0	0	0	0	2	0	1	0	0	0	0	0	0	1	0	0	1	1	1	2	4	3	1	2	1	1	2	1	1
S40	0	1	150	21.2	4	1	67	1	1.69	82.1	28.7455	1	0	0	1	1	0	1	3	1	1	1	0	0	7	0	3	0	1	3	0	3	3	13	1	0	1	4	1	1	1	4	1	2	1	1	1	1	1
S41	0	1	84	20.7	4	1	73	1	1.65	65.9	24.2057	0	0	0	1	1	1	2	3	1	2	0	1	2	11	1	0	1	2	3	1	3	2	12	1	1	2	1	1	4	1	3	2	1	1	2	1	1	2
S42	0	1	93	33.4	6	1	58	1	1.73	95.4	31.8754	1	1	1	0	1	0	2	2	1	2	0	2	0	9	0	2	0	2	3	1	3	0	11	1	0	1	1	1	1	1	4	1	1	1	1	2	1	1
S44	0	1	96	111.3	3	2	58	1	1.66	80.7	29.2858	1	1	1	1	1	0	2	3	3	3	3	3	2	19	1	1	2	1	3	2	3	3	15	1	1	1	3	1	2	1	3	1	1	1	1	3	1	1
S45	0	1	221	67.2	9	1	76	1	1.615	55.6	21.3172	1	0	0	0	1	1	3	0	4	4	4	4	3	22	1	3	1	4	2	3	3	4	20	1	1	2	2	2	3	3	4	3	2	2	2	4	3	2
S48	0	1	103	5.8	6	1	74	1	1.54	59.7	25.1729	1	0	0	1	1	0	2	4	3	3	3	3	2	20	1	1	1	2	1	2	2	2	11	1	1	1	1	1	1	1	3	1	1	1	1	3	1	1
S49	0	2	121	51.7	4	1	64	2	1.515	53.4	23.2657	1	1	0	1	1	0	1	3	2	2	2	1	2	13	1	0	1	1	1	1	1	2	7	0	0	2	2	1	2	1	3	1	1	1	4	1	1	1
S52	0	1	77	6.6	6	1	60	1	1.65	54.6	20.0551	1	0	0	1	1	0	3	3	2	2	1	2	3	16	1	1	1	0	0	0	2	1	5	0	0	2	3	1	1	1	2	1	1	1	1	1	2	1
S54	0	2	85	11.3	5	2	58	1	1.7	80.2	27.7509	1	1	1	1	1	0	2	2	1	1	2	1	1	10	1	3	0	2	0	1	1	0	7	0	0	1	3	1	1	1	3	2	1	1	2	2	2	3
S56	0	2	140	62	4	1	74	1	1.61	71.3	27.5067	0	1	0	0	1	0	1	1	1	0	0	0	1	4	0	2	1	2	1	0	1	1	8	0	0	1	3	1	1	4	3	2	1	1	1	4	4	1
S57	0	2	76	22	6	1	79	1	1.62	58.8	22.4051	1	1	0	0	1	0	3	1	4	3	3	3	2	19	1	1	1	2	4	2	3	3	16	1	1	1	3	2	2	2	3	2	3	2	2	3	3	1
S59	0	1	151	23.2	4	1	66	1	1.68	85.6	30.3288	1	0	0	1	1	0	3	3	0	1	1	3	0	11	1	2	0	3	0	1	2	1	9	0	0	1	3	1	1	4	4	1	1	1	2	3	1	1
S62	0	1	148	17.3	4	1	60	1	1.72	75.3	25.4529	1	0	1	1	1	1	3	3	4	4	4	3	3	24	1	0	0	0	2	1	2	2	7	0	0	1	3	1	1	2	3	2	1	1	2	2	2	1
S64	0	1	92	29.3	6	1	62	1	1.64	60	22.3081	1	1	0	0	1	0	1	1	2	0	2	2	2	10	1	1	1	1	0	1	2	1	7	0	0	1	2	1	1	1	1	1	1	1	1	1	1	1
S65	0	1	73	108.6	10	1	66	1	1.59	58.2	23.0212	1	0	1	1	1	0	3	3	1	1	2	2	1	13	1	0	0	2	2	1	3	2	10	1	1	1	3	1	2	1	2	1	2	1	2	3	3	2
S68	0	1	82	36.1	4	1	72	1	1.74	89.4	29.5283	1	1	0	0	1	0	2	4	2	1	1	1	2	13	1	1	1	3	1	0	1	1	8	0	0	2	3	3	2	3	4	2	2	2	2	3	3	1
S71	0	1	98	36.8	4	1	60	2	1.64	54.2	20.1517	0	0	0	0	1	0	0	4	4	4	1	3	4	20	1	4	0	3	3	2	3	3	18	1	1	2	3	1	2	1	3	1	2	1	2	3	1	2
S73	0	1	256	11.6	3	3	79	1	1.7	65.9	22.8028	0	1	0	1	1	0	1	2	1	1	0	0	0	5	0	1	1	1	0	0	0	0	3	0	0	1	3	1	3	1	2	1	2	1	2	1	1	2
S74	0	1	72	26.4	5	1	77	1	1.63	72.3	27.2122	0	1	1	0	1	0	2	4	0	0	2	1	1	10	1	2	4	1	2	2	2	0	13	1	1	1	4	1	2	3	4	1	1	1	1	4	4	2
S75	0	1	48	136	9	1	70	1	1.72	87.8	29.6782	1	0	0	0	1	0	1	3	3	2	1	3	3	16	1	0	0	2	1	0	1	0	4	0	0	1	1	2	2	1	1	2	1	4	2	3	4	2
S76	0	2	144	58.9	6	1	58	1	1.78	116.6	36.8009	0	1	1	1	0	0	3	4	2	2	3	1	2	17	1	0	0	0	0	0	0	0	0	0	0	1	3	1	2	1	3	1	2	1	1	3	2	1
S77	0	3	68	62.8	4	1	57	1	1.65	79.7	29.2746	1	1	1	0	1	0	3	4	3	1	0	3	0	14	1	1	2	3	0	0	2	0	8	0	0	1	4	1	1	4	3	1	2	2	2	3	3	2
[truncated: 9 more columns]
