# Supplementary material for: Coping strategies and changes in type D personality were associated with depressive tendency at 9 months after percutaneous coronary intervention
Source: PLoS One. 2025 Jan 13;20(1):e0316639. doi: 10.1371/journal.pone.0316639 (PMC11729923; doi:10.1371/journal.pone.0316639)
Supplement: S3 Table — All values behind the median and interquartile range shown in Table 4. (XLSX) [file pone.0316639.s003.xlsx]

## Sheet: Sheet1
	ⅠCoping Q1	ⅠCoping Q2	ⅠCoping Q3	ⅠCoping Q4	ⅠCoping Q5	ⅠCoping Q6	ⅠCoping Q7	ⅠCoping Q8	ⅠCoping Q9	ⅠCoping Q10	ⅠCoping Q11	ⅠCoping Q12	ⅠCoping Q13	ⅠCoping Q14	ⅠCoping Q15	ⅠCoping Q16	ⅠCoping Q17	ⅠCoping Q18	ⅠCoping Q19	ⅠCoping Q20	ⅠCoping Q21	ⅠCoping Q22	ⅠCoping Q23	ⅠCoping Q24	ⅠCatharsis	ⅠAbandonment or resignation	ⅠInformation gathering	ⅠDistraction	ⅠEvasive thinking	ⅠPositive interpretation	ⅠPlanning	ⅠResponsibility shifting	ⅠSDS Q1	Ⅰ SDS Q2	Ⅰ SDS Q3	Ⅰ SDS Q4	Ⅰ SDS Q5	Ⅰ SDS Q6	Ⅰ SDS Q7	Ⅰ SDS Q8	Ⅰ SDS Q9	Ⅰ SDS Q10	Ⅰ SDS Q11	Ⅰ SDS Q12	Ⅰ SDS Q13	Ⅰ SDS Q14	Ⅰ SDS Q15	Ⅰ SDS Q16	Ⅰ SDS Q17
A1	2	5	2	3	2	5	5	2	4	5	3	3	5	5	2	1	3	5	3	4	3	5	3	1	15	10	15	10	8	9	10	4	1	4	1	1	1	2	1	1	1	2	2	2	2	3	1	4	1
A2	5	1	1	1	4	2	1	3	5	4	2	3	5	5	2	1	5	1	1	1	5	5	1	1	6	4	12	5	4	15	14	5	1	2	1	1	4	3	1	1	1	1	1	2	2	4	1	3	2
A3	3	5	5	3	3	4	3	3	2	5	5	5	2	4	4	2	2	5	5	4	4	4	4	1	15	11	12	12	15	7	9	6	2	4	1	3	1	1	3	1	1	2	3	2	3	1	2	3	3
A4	2	3	1	3	5	2	1	1	3	3	1	1	5	5	1	1	3	3	1	2	5	4	1	1	9	3	11	6	3	8	15	3	1	4	1	2	1	2	3	1	1	3	3	1	3	2	1	2	3
A5	2	2	2	5	4	2	2	2	3	2	3	1	3	3	2	1	4	3	3	3	5	3	2	1	7	6	8	9	8	9	12	4	1	2	1	2	1	4	1	2	2	1	2	1	1	2	1	2	4
A7	2	2	3	5	5	2	1	1	2	2	1	1	4	4	1	1	3	2	2	5	5	5	3	1	6	5	11	11	6	7	14	3	2	3	2	2	1	4	2	2	2	2	1	1	1	4	1	1	1
A8	2	2	2	2	2	2	2	2	2	2	2	2	2	3	2	2	2	3	3	3	3	3	2	1	7	6	8	7	7	6	7	5	2	4	1	2	1	4	1	1	1	1	3	4	1	3	1	3	3
A9	2	2	3	4	4	2	2	2	5	2	2	1	3	2	2	1	5	2	2	2	5	2	2	1	6	6	6	7	7	12	12	4	1	1	1	2	4	4	2	2	1	2	4	4	1	4	1	4	3
A10	5	5	5	5	5	5	1	1	5	5	5	1	5	5	1	1	5	5	1	1	5	5	5	1	15	7	15	7	11	15	15	3	1	4	1	1	1	4	1	4	1	1	1	1	1	1	1	1	1
A11	2	2	2	2	5	2	3	3	3	3	3	2	2	2	2	2	2	2	2	2	4	4	4	4	7	9	8	6	7	7	11	9	2	4	2	1	4	4	1	1	1	1	4	4	1	3	1	4	4
A12	4	3	3	4	3	4	4	2	2	3	2	2	2	2	3	1	3	2	2	3	3	4	2	2	8	9	10	9	7	9	8	5	2	4	2	3	3	4	2	1	2	3	4	4	2	4	2	3	2
A13	3	3	3	1	3	2	3	2	3	3	3	2	3	3	3	2	3	3	2	1	3	3	4	3	9	10	8	4	8	9	9	7	3	4	1	1	2	1	1	1	1	1	3	4	2	4	1	4	4
A14	3	3	4	5	2	1	3	1	5	3	3	3	2	2	3	1	5	1	1	1	5	5	5	1	7	11	8	9	8	13	9	3	2	4	1	4	3	3	3	1	2	2	4	3	2	4	1	4	4
A15	5	2	5	2	5	5	4	1	5	5	5	1	5	5	2	1	5	1	2	1	5	5	1	1	8	7	15	4	12	15	15	3	1	1	1	3	1	1	1	1	2	4	4	3	1	2	4	4	1
A16	2	2	3	4	3	2	3	2	3	2	2	1	1	2	2	2	2	3	3	1	3	3	2	1	7	7	7	6	8	7	7	5	2	2	2	2	3	3	3	2	2	2	3	3	2	3	2	3	3
A17	2	4	3	4	4	4	2	3	4	4	3	2	4	4	3	1	4	4	3	4	4	4	3	2	12	8	12	10	9	10	12	6	3	3	1	1	4	3	1	1	1	2	3	4	1	3	2	3	4
A20	1	1	1	3	1	1	3	1	1	1	1	3	1	1	3	1	1	2	1	3	1	2	2	1	4	8	4	9	3	3	3	3	4	4	4	4	1	4	1	1	1	2	4	4	1	4	1	4	4
A21	1	5	1	5	1	1	1	1	5	5	5	1	1	1	1	1	5	1	1	1	5	5	1	1	11	3	7	7	7	11	7	3	1	1	1	1	1	4	4	1	1	4	1	3	1	3	1	1	1
A24	2	1	4	3	4	1	3	2	3	2	3	5	3	3	5	1	2	2	2	4	4	5	5	1	5	13	9	12	9	7	11	4	2	2	1	1	1	3	1	3	1	2	2	1	2	4	1	2	2
A28	5	5	5	5	5	5	2	2	5	4	3	5	3	5	1	1	5	4	3	2	3	3	1	1	13	4	13	12	11	15	11	4	1	3	1	1	2	3	1	1	1	2	1	1	2	2	1	1	1
A29	3	1	3	1	1	1	4	1	5	1	1	1	1	1	1	1	5	1	1	5	5	5	1	1	3	6	7	7	5	13	7	3	1	4	1	1	4	4	2	1	2	2	3	4	2	3	2	4	2
A30	5	4	4	3	3	2	3	3	4	3	3	3	3	3	3	2	4	3	2	3	3	3	3	2	10	9	8	9	9	13	9	7	2	3	1	3	1	3	1	1	1	2	3	3	2	3	1	3	3
A31	3	1	1	3	3	3	1	2	3	2	1	1	3	3	1	1	3	2	1	3	3	3	1	1	5	3	9	7	3	9	9	4	1	1	1	1	4	4	1	1	1	1	1	1	1	3	1	3	3
A32	5	4	4	5	5	2	1	2	5	4	3	3	4	4	2	1	4	3	2	2	5	4	3	1	11	6	10	10	9	14	14	4	2	3	1	4	3	3	2	2	1	2	4	4	2	3	1	3	2
A34	2	2	2	4	2	3	3	2	3	3	3	2	2	2	3	2	2	3	2	1	2	3	2	2	8	8	8	7	7	7	6	6	2	2	1	1	4	2	4	3	3	3	3	2	2	2	1	3	3
A36	3	2	2	4	4	2	3	2	2	2	2	3	2	2	2	2	4	3	3	3	4	2	2	1	7	7	6	10	7	9	10	5	2	3	2	2	4	4	1	2	2	4	3	1	1	3	2	3	2
A37	4	4	2	4	4	4	3	3	3	5	3	3	4	4	3	2	3	4	2	3	4	4	3	2	13	9	12	10	7	10	12	7	1	3	1	1	1	1	2	2	2	1	1	1	3	2	1	2	3
A38	2	2	2	3	3	3	3	1	3	3	3	2	3	3	2	1	4	2	2	3	3	3	2	1	7	7	9	8	7	9	9	3	1	4	1	1	4	3	1	1	1	2	2	1	1	1	1	2	2
A39	3	2	2	3	4	3	2	2	3	2	2	1	3	3	1	1	3	1	1	2	3	3	1	1	5	4	9	6	5	9	10	4	2	2	1	1	1	3	1	1	1	3	3	2	1	3	3	3	3
A41	3	3	3	4	3	4	3	2	4	3	3	2	4	3	3	1	3	3	3	2	3	4	4	1	9	10	11	8	9	10	10	4	1	4	1	2	1	4	1	1	2	1	3	4	1	4	1	3	4
A43	5	4	5	2	2	2	2	3	5	3	5	2	3	3	5	2	5	3	4	1	5	5	4	1	10	11	10	5	14	15	10	6	2	1	1	3	1	4	4	2	2	2	4	3	1	4	1	4	4
A44	2	3	3	3	3	2	2	2	2	3	3	2	3	4	4	2	4	4	3	1	2	4	3	2	10	9	10	6	9	8	8	6	1	4	1	1	3	4	1	2	1	1	4	4	1	4	1	4	4
A45	1	2	1	1	3	1	1	2	1	1	1	1	5	5	1	1	3	2	2	1	4	4	1	1	5	3	10	3	4	5	12	4	1	4	1	1	3	3	1	1	1	4	1	1	2	1	1	1	1
A47	2	2	2	3	1	1	2	1	3	2	3	2	1	1	2	1	4	2	2	3	2	1	4	2	6	8	3	8	7	9	4	4	1	3	1	4	1	3	1	1	1	1	3	3	1	3	1	3	1
A48	5	3	5	4	2	2	4	3	5	3	4	4	3	2	3	3	4	4	3	2	2	2	3	2	10	10	6	10	12	14	7	8	1	3	1	2	3	3	1	1	1	2	3	3	1	2	1	3	3
A49	4	4	3	3	4	3	4	3	3	4	4	2	4	4	2	1	3	4	2	5	4	3	2	1	12	8	10	10	9	10	12	5	2	2	1	2	1	3	2	2	1	1	3	1	1	4	1	4	4
A50	5	4	4	5	3	3	3	2	4	3	3	1	3	3	1	1	3	2	3	1	3	2	1	1	9	5	8	7	10	12	9	4	1	3	1	2	1	2	2	1	1	2	3	2	1	3	1	2	2
A51	5	5	5	3	5	3	2	1	5	5	5	1	5	1	1	1	5	5	5	1	5	5	1	1	15	4	9	5	15	15	15	3	2	3	2	2	3	3	2	2	2	2	3	3	2	3	1	3	3
A52	5	4	5	5	5	5	1	1	5	5	5	1	5	5	1	1	5	5	1	5	5	5	5	1	14	7	15	11	11	15	15	3	1	4	1	1	4	4	1	1	1	1	4	4	1	4	1	4	4
A53	3	3	4	4	4	4	4	4	2	4	3	2	4	4	3	3	3	3	3	2	2	3	3	2	10	10	11	8	10	8	10	9	2	4	4	3	2	1	2	3	1	4	2	1	3	2	2	4	2
A54	3	1	2	2	1	2	2	1	3	1	5	2	3	4	2	1	3	1	2	1	4	4	2	2	3	6	10	5	9	9	8	4	1	1	1	1	1	4	1	1	1	1	1	4	1	2	1	2	3
S3	4	3	3	4	5	2	3	2	2	2	3	2	4	5	2	1	3	2	1	1	2	3	2	1	7	7	10	7	7	9	11	4	1	3	1	1	1	4	4	2	1	2	2	1	1	3	1	1	1
S4	4	2	2	2	4	2	4	2	2	2	2	1	2	2	2	2	3	2	1	1	3	3	2	1	6	8	7	4	5	9	9	5	1	2	1	2	4	1	1	3	1	2	3	1	2	4	2	3	3
S5	4	1	2	5	1	1	1	5	5	1	1	1	5	1	5	1	5	1	5	5	5	1	5	1	3	11	3	11	8	14	11	7	1	3	1	4	1	1	2	2	4	4	4	3	4	4	2	1	1
S6	3	2	3	2	5	2	2	1	3	3	3	3	4	3	2	1	3	2	2	4	4	2	2	1	7	6	7	9	8	9	13	3	2	3	1	3	4	4	2	1	2	3	3	3	2	3	2	3	3
S7	2	2	3	2	3	2	2	2	3	2	2	1	2	2	2	2	3	2	2	1	3	2	2	1	6	6	6	4	7	8	8	5	2	2	1	1	3	4	2	1	2	2	3	2	2	2	2	3	2
S8	2	1	1	1	1	1	5	1	5	5	5	1	1	1	5	1	3	1	1	5	5	1	1	1	7	11	3	7	7	10	7	3	2	4	1	2	1	2	2	4	4	1	1	4	1	4	1	1	1
S9	4	3	3	3	3	3	3	3	3	4	4	4	3	4	2	2	2	4	4	3	3	3	3	1	11	8	10	10	11	9	9	6	1	3	2	2	3	4	1	1	1	3	3	1	1	4	1	4	3
S13	5	3	4	3	5	3	2	1	5	3	2	2	4	5	2	2	5	1	2	3	5	4	2	1	7	6	12	8	8	15	14	4	1	3	1	2	1	3	1	1	1	1	1	2	1	1	1	4	1
S16	3	2	2	3	3	4	4	3	5	3	3	5	4	5	2	1	3	3	2	3	4	4	2	1	8	8	13	11	7	11	11	5	1	4	1	1	3	2	2	2	1	2	3	2	3	2	1	3	3
S17	3	4	3	3	5	3	3	2	3	4	4	3	3	3	3	1	4	4	3	3	3	3	3	1	12	9	9	9	10	10	11	4	2	3	1	2	3	3	1	2	2	2	3	2	2	3	2	3	4
S18	3	2	5	2	4	1	1	1	3	2	3	1	3	1	1	1	3	1	2	1	5	3	5	1	5	7	5	4	10	9	12	3	1	3	1	1	1	2	4	1	1	1	1	1	1	3	1	2	1
S21	1	2	2	5	4	5	2	2	5	5	5	2	4	5	2	1	4	4	2	4	5	5	2	1	11	6	15	11	9	10	13	4	1	4	1	1	4	4	1	1	1	1	3	4	1	4	1	4	4
S22	5	3	5	5	5	3	3	2	5	5	3	3	5	5	2	2	5	1	1	1	5	5	1	1	9	6	13	9	9	15	15	5	2	2	1	1	2	4	1	1	1	1	2	2	1	2	1	3	2
S23	5	2	5	5	3	1	1	1	5	3	5	3	1	1	1	2	5	3	2	1	4	4	3	1	8	5	6	9	12	15	8	4	2	4	1	2	4	4	1	1	1	1	4	4	1	4	1	4	4
S25	3	2	3	3	3	2	2	3	4	4	4	4	3	2	2	2	3	3	2	3	3	2	2	2	9	6	6	10	9	10	9	7	1	1	1	1	1	4	2	3	3	2	3	4	1	4	1	1	3
S26	2	2	2	4	4	4	2	1	2	2	2	2	3	5	2	1	5	3	2	4	5	5	1	1	7	5	14	10	6	9	12	3	1	1	1	1	4	4	1	1	2	2	1	1	1	3	1	1	2
S29	4	5	4	4	2	3	2	2	4	3	4	2	2	3	3	2	4	4	3	4	4	3	2	1	12	7	9	10	11	12	8	5	1	2	1	2	4	3	1	2	1	2	1	1	4	2	4	3	2
S35	3	2	4	3	3	2	3	3	4	2	3	2	2	3	3	2	3	2	2	4	4	4	3	2	6	9	9	9	9	10	9	7	1	2	1	1	4	4	1	2	1	1	4	3	1	4	1	3	3
S36	1	2	1	1	1	5	1	1	1	1	1	1	1	1	2	1	1	5	5	5	1	1	1	1	8	4	7	7	7	3	3	3	1	4	1	1	4	4	1	1	1	1	4	4	1	4	1	4	4
S37	5	3	3	2	5	2	2	1	4	2	2	2	4	3	2	1	4	3	2	3	3	3	2	1	8	6	8	7	7	13	12	3	1	3	1	3	1	3	2	1	2	3	3	2	3	3	1	2	2
S38	5	5	5	5	5	3	1	1	5	5	1	1	5	3	1	1	5	3	1	1	3	3	1	1	13	3	9	7	7	15	13	3	1	1	1	2	4	3	1	2	1	1	2	1	1	1	1	1	1
S40	3	4	4	5	5	3	3	3	4	3	3	2	4	3	2	2	3	2	2	2	5	3	1	1	9	6	9	9	9	10	14	6	1	4	1	1	1	4	1	2	1	1	1	1	1	3	1	1	1
S41	3	2	5	3	4	3	3	3	2	2	2	3	3	3	1	1	1	2	1	3	2	3	1	1	6	5	9	9	8	6	9	5	2	1	1	4	1	3	2	1	1	2	1	1	2	3	2	1	3
S42	5	4	2	5	5	5	1	1	5	4	5	1	5	5	1	1	5	3	2	1	5	5	1	1	11	3	15	7	9	15	15	3	1	1	1	1	1	4	1	1	1	1	2	1	1	4	1	4	1
S44	5	5	4	4	3	2	3	2	4	4	3	2	3	3	3	2	3	3	2	2	3	3	3	2	12	9	8	8	9	12	9	6	1	3	1	2	1	3	1	1	1	1	3	1	1	3	1	3	4
S45	3	2	2	3	3	3	2	1	3	3	2	2	3	3	2	1	3	1	2	1	4	3	3	1	6	7	9	6	6	9	10	3	2	2	2	3	3	4	3	2	2	2	4	3	2	3	2	3	2
S48	4	3	3	3	3	3	3	2	4	3	3	2	3	3	3	2	4	2	3	4	4	4	3	2	8	9	10	9	9	12	10	6	1	1	1	1	1	3	1	1	1	1	3	1	1	3	1	4	3
S49	4	3	3	3	5	2	2	2	5	5	3	3	2	3	3	1	5	4	3	4	4	3	3	2	12	8	8	10	9	14	11	5	2	2	1	2	1	3	1	1	1	4	1	1	1	3	1	1	2
S52	4	4	5	2	4	2	4	3	4	4	5	2	3	2	4	2	4	3	2	1	3	2	3	1	11	11	6	5	12	12	10	6	2	3	1	1	1	2	1	1	1	1	1	2	1	4	1	1	3
S54	5	4	5	5	3	2	3	2	5	5	5	3	2	3	2	1	5	3	3	4	2	2	2	1	12	7	7	12	13	15	7	4	1	3	1	1	1	3	2	1	1	2	2	2	3	3	1	2	2
S56	2	3	2	4	3	3	2	1	3	3	3	3	3	3	1	1	3	2	2	3	3	3	3	1	8	6	9	10	7	8	9	3	1	3	1	1	4	3	2	1	1	1	4	4	1	3	1	4	3
S57	3	4	3	4	3	4	3	3	4	3	3	2	3	3	4	2	4	3	3	2	4	4	3	2	10	10	11	8	9	11	10	7	1	3	2	2	2	3	2	3	2	2	3	3	1	2	1	3	3
S59	3	1	3	5	4	1	1	1	5	1	5	1	5	4	1	1	2	2	1	1	5	4	1	1	4	3	9	7	9	10	14	3	1	3	1	1	4	4	1	1	1	2	3	1	1	3	1	3	3
S62	3	2	4	3	2	2	4	2	3	2	3	2	2	2	3	2	4	2	3	2	3	3	3	2	6	10	7	7	10	10	7	6	1	3	1	1	2	3	2	1	1	2	2	2	1	4	1	3	3
S64	5	3	3	3	5	2	3	3	5	3	2	1	5	4	3	3	4	3	2	4	3	4	3	1	9	9	10	8	7	14	13	7	1	2	1	1	1	1	1	1	1	1	1	1	1	2	1	2	3
S65	3	2	4	3	3	2	1	1	3	3	2	1	4	4	1	1	3	3	2	4	4	3	2	1	8	4	9	8	8	9	11	3	1	3	1	2	1	2	1	2	1	2	3	3	2	3	2	2	2
S68	4	4	3	5	4	5	2	2	4	4	3	2	3	3	2	2	4	3	2	4	3	4	3	1	11	7	12	11	8	12	10	5	2	3	3	2	3	4	2	2	2	2	3	3	1	3	2	3	3
S71	5	5	5	5	5	5	2	2	5	5	5	5	5	5	4	4	4	4	4	5	5	5	3	1	14	9	15	15	14	14	15	7	2	3	1	2	1	3	1	2	1	2	3	1	2	3	2	3	4
S73	4	4	4	5	4	2	2	2	3	3	4	3	2	2	2	2	4	3	2	1	2	2	2	1	10	6	6	9	10	11	8	5	1	3	1	3	1	2	1	2	1	2	1	1	2	3	1	2	2
S74	2	2	3	5	5	4	1	3	1	2	2	3	1	5	5	1	5	2	5	1	1	5	4	5	6	10	14	9	10	8	7	9	1	4	1	2	3	4	1	1	1	1	4	4	2	4	1	4	4
S75	2	3	3	3	3	2	3	3	3	3	3	3	2	3	3	2	3	3	3	3	3	3	3	2	9	9	8	9	9	8	8	7	1	1	2	2	1	1	2	1	4	2	3	4	2	4	1	3	4
S76	5	5	5	4	5	1	2	2	3	3	3	2	3	2	1	1	4	3	2	5	5	3	1	1	11	4	6	11	10	12	13	4	1	3	1	2	1	3	1	2	1	1	3	2	1	4	1	3	3
S77	2	2	2	5	5	2	3	2	3	2	2	1	2	2	2	2	2	3	2	5	4	4	2	2	7	7	8	11	6	7	11	6	1	4	1	1	4	3	1	2	2	2	3	3	2	4	2	4	3
[truncated: 27 more columns]
