# Supplementary material for: Coping strategies and changes in type D personality were associated with depressive tendency at 9 months after percutaneous coronary intervention
Source: PLoS One. 2025 Jan 13;20(1):e0316639. doi: 10.1371/journal.pone.0316639 (PMC11729923; doi:10.1371/journal.pone.0316639)
Supplement: S4 Table — All values behind the box-and-whisker plots shown in Fig 2. (XLSX) [file pone.0316639.s004.xlsx]

## Sheet: Sheet1
S4-1: Supplemental data of Fig. 2 (SDS scores in persistent Non-Type D group, baseline and 9 month)																																											Baseline
	ⅠType D Q1	ⅠType D Q3	ⅠType D Q6	ⅠType D Q8	ⅠType D Q10	ⅠType D Q11	ⅠType D Q14	Ⅰsocial inhibition	Ⅰsocial inhibition=1	ⅠType D Q2	ⅠType D Q4	ⅠType D Q5	ⅠType D Q7	ⅠType D Q9	ⅠType D Q12	ⅠType D Q13	Ⅰnegative affectivity	Ⅰnegative affectivity=1	ⅠType D=1	ⅢtypeD=1	Changes in typeD	ⅠTypeD total	ⅠSDS Q1	Ⅰ SDS Q2	Ⅰ SDS Q3	Ⅰ SDS Q4	Ⅰ SDS Q5	Ⅰ SDS Q6	Ⅰ SDS Q7	Ⅰ SDS Q8	Ⅰ SDS Q9	Ⅰ SDS Q10	Ⅰ SDS Q11	Ⅰ SDS Q12	Ⅰ SDS Q13	Ⅰ SDS Q14	Ⅰ SDS Q15	Ⅰ SDS Q16	Ⅰ SDS Q17	Ⅰ SDS Q18	Ⅰ SDS Q19	Ⅰ SDS Q20	ⅠSDS total	ⅠDepressive tendency=1	ⅢType D Q1	ⅢType D Q3	ⅢType D Q6	ⅢType D Q8	ⅢType D Q10
A1	0	1	2	0	1	1	0	5	0	2	2	2	2	0	3	2	13	1	0	0	0	18	1	4	1	1	1	2	1	1	1	2	2	2	2	3	1	4	1	3	2	3	38	0	2	2	2	0	2
A5	0	4	0	0	0	1	0	5	0	0	0	0	1	0	1	1	3	0	0	0	0	8	1	2	1	2	1	4	1	2	2	1	2	1	1	2	1	2	4	2	1	1	34	0	2	3	2	0	0
A9	2	4	1	2	0	0	1	10	1	1	0	0	1	1	1	1	5	0	0	0	0	15	1	1	1	2	4	4	2	2	1	2	4	4	1	4	1	4	3	4	1	4	50	1	3	4	2	2	2
A10	1	2	2	2	0	0	0	7	0	0	0	0	0	0	2	0	2	0	0	0	0	9	1	4	1	1	1	4	1	4	1	1	1	1	1	1	1	1	1	1	1	1	29	0	2	2	0	0	1
A28	1	2	1	2	1	2	2	11	1	1	0	1	1	0	1	1	5	0	0	0	0	16	1	3	1	1	2	3	1	1	1	2	1	1	2	2	1	1	1	1	1	1	28	0	2	3	2	2	0
A29	2	4	0	0	1	1	1	9	0	0	0	0	0	1	1	1	3	0	0	0	0	12	1	4	1	1	4	4	2	1	2	2	3	4	2	3	2	4	2	1	2	3	48	1	0	4	0	3	3
A31	4	4	0	2	0	2	0	12	1	0	0	1	0	0	1	0	2	0	0	0	0	14	1	1	1	1	4	4	1	1	1	1	1	1	1	3	1	3	3	1	1	1	32	0	4	4	0	0	0
A32	4	4	1	1	1	2	1	14	1	0	0	3	1	2	3	0	9	0	0	0	0	23	2	3	1	4	3	3	2	2	1	2	4	4	2	3	1	3	2	2	1	2	47	1	3	4	1	1	2
A36	0	2	1	1	1	1	1	7	0	0	2	3	1	2	1	0	9	0	0	0	0	16	2	3	2	2	4	4	1	2	2	4	3	1	1	3	2	3	2	4	2	4	51	1	0	3	0	0	0
A37	2	3	1	2	1	1	2	12	1	0	0	1	1	1	1	0	4	0	0	0	0	16	1	3	1	1	1	1	2	2	2	1	1	1	3	2	1	2	3	2	1	3	34	0	2	4	1	2	1
A38	1	3	2	2	2	2	1	13	1	0	1	0	0	0	2	2	5	0	0	0	0	18	1	4	1	1	4	3	1	1	1	2	2	1	1	1	1	2	2	2	1	2	34	0	2	3	1	1	2
A39	2	2	2	1	1	0	1	9	0	1	2	3	1	1	1	1	10	1	0	0	0	19	2	2	1	1	1	3	1	1	1	3	3	2	1	3	3	3	3	2	1	1	38	0	1	2	2	1	0
A43	2	4	1	0	1	1	0	9	0	0	0	0	0	0	0	0	0	0	0	0	0	9	2	1	1	3	1	4	4	2	2	2	4	3	1	4	1	4	4	4	1	4	52	1	4	3	1	2	1
A45	1	3	0	0	0	0	1	5	0	0	0	2	0	1	1	0	4	0	0	0	0	9	1	4	1	1	3	3	1	1	1	4	1	1	2	1	1	1	1	1	1	1	31	0	2	3	0	0	0
A47	2	4	3	2	0	1	1	13	1	0	0	0	1	0	1	0	2	0	0	0	0	15	1	3	1	4	1	3	1	1	1	1	3	3	1	3	1	3	1	2	2	1	37	0	2	4	2	3	0
A50	4	4	2	3	2	3	1	19	1	0	0	2	2	1	2	1	8	0	0	0	0	27	1	3	1	2	1	2	2	1	1	2	3	2	1	3	1	2	2	2	1	2	35	0	3	4	2	2	2
A52	0	4	0	0	0	0	0	4	0	0	0	0	0	0	0	0	0	0	0	0	0	4	1	4	1	1	4	4	1	1	1	1	4	4	1	4	1	4	4	4	1	4	50	1	1	4	0	2	0
A54	3	4	3	3	0	4	2	19	1	0	0	1	2	0	1	0	4	0	0	0	0	23	1	1	1	1	1	4	1	1	1	1	1	4	1	2	1	2	3	2	1	2	32	0	4	3	3	3	2
S5	0	2	0	2	2	2	1	9	0	3	0	3	3	4	3	0	16	1	0	0	0	25	1	3	1	4	1	1	2	2	4	4	4	3	4	4	2	1	1	1	1	1	45	1	2	2	2	0	0
S7	2	3	2	1	2	1	2	13	1	1	0	2	0	1	2	1	7	0	0	0	0	20	2	2	1	1	3	4	2	1	2	2	3	2	2	2	2	3	2	3	1	3	43	1	2	3	0	1	1
S8	4	4	2	2	0	2	1	15	1	0	1	0	0	0	0	0	1	0	0	0	0	16	2	4	1	2	1	2	2	4	4	1	1	4	1	4	1	1	1	4	2	1	43	1	1	4	4	2	0
S13	1	2	1	1	1	2	1	9	0	1	0	0	0	1	0	0	2	0	0	0	0	11	1	3	1	2	1	3	1	1	1	1	1	2	1	1	1	4	1	2	1	2	31	0	2	3	1	1	1
S18	0	3	1	0	0	2	0	6	0	0	0	1	0	0	3	0	4	0	0	0	0	10	1	3	1	1	1	2	4	1	1	1	1	1	1	3	1	2	1	1	1	1	29	0	1	3	0	1	0
S21	2	3	1	2	1	1	2	12	1	1	2	1	0	1	2	1	8	0	0	0	0	20	1	4	1	1	4	4	1	1	1	1	3	4	1	4	1	4	4	4	1	4	49	1	2	3	1	2	2
S22	2	4	1	3	0	0	2	12	1	1	0	0	1	0	0	0	2	0	0	0	0	14	2	2	1	1	2	4	1	1	1	1	2	2	1	2	1	3	2	2	1	3	35	0	4	4	0	2	0
S26	3	1	0	0	0	0	0	4	0	0	0	0	0	0	1	0	1	0	0	0	0	5	1	1	1	1	4	4	1	1	2	2	1	1	1	3	1	1	2	1	1	2	32	0	0	2	0	0	0
S29	1	3	1	0	0	1	1	7	0	0	0	2	3	2	3	1	11	1	0	0	0	18	1	2	1	2	4	3	1	2	1	2	1	1	4	2	4	3	2	1	1	1	39	0	1	1	0	0	0
S35	3	3	0	1	1	3	3	14	1	0	1	1	0	1	1	1	5	0	0	0	0	19	1	2	1	1	4	4	1	2	1	1	4	3	1	4	1	3	3	3	1	3	44	1	1	3	1	2	2
S36	1	2	0	0	0	2	4	9	0	0	0	0	4	1	4	4	13	1	0	0	0	22	1	4	1	1	4	4	1	1	1	1	4	4	1	4	1	4	4	4	1	4	50	1	3	4	0	2	0
S37	1	2	1	2	1	1	1	9	0	1	2	3	1	2	3	1	13	1	0	0	0	22	1	3	1	3	1	3	2	1	2	3	3	2	3	3	1	2	2	2	1	1	40	1	0	1	1	1	1
S38	0	2	0	0	0	0	0	2	0	1	0	0	0	0	0	0	1	0	0	0	0	3	1	1	1	2	4	3	1	2	1	1	2	1	1	1	1	1	1	1	1	1	28	0	0	1	0	0	0
S40	1	3	1	1	1	0	0	7	0	3	0	1	3	0	3	3	13	1	0	0	0	20	1	4	1	1	1	4	1	2	1	1	1	1	1	3	1	1	1	1	1	1	29	0	3	3	1	2	1
S42	2	2	1	2	0	2	0	9	0	2	0	2	3	1	3	0	11	1	0	0	0	20	1	1	1	1	1	4	1	1	1	1	2	1	1	4	1	4	1	4	1	1	33	0	1	2	0	0	0
S52	3	3	2	2	1	2	3	16	1	1	1	0	0	0	2	1	5	0	0	0	0	21	2	3	1	1	1	2	1	1	1	1	1	2	1	4	1	1	3	4	1	4	36	0	2	3	1	2	1
S56	1	1	1	0	0	0	1	4	0	2	1	2	1	0	1	1	8	0	0	0	0	12	1	3	1	1	4	3	2	1	1	1	4	4	1	3	1	4	3	3	2	3	46	1	1	1	1	0	0
S59	3	3	0	1	1	3	0	11	1	2	0	3	0	1	2	1	9	0	0	0	0	20	1	3	1	1	4	4	1	1	1	2	3	1	1	3	1	3	3	2	1	3	40	1	2	4	0	0	0
S62	3	3	4	4	4	3	3	24	1	0	0	0	2	1	2	2	7	0	0	0	0	31	1	3	1	1	2	3	2	1	1	2	2	2	1	4	1	3	3	3	1	3	40	1	2	4	3	3	3
S73	1	2	1	1	0	0	0	5	0	1	1	1	0	0	0	0	3	0	0	0	0	8	1	3	1	3	1	2	1	2	1	2	1	1	2	3	1	2	2	2	1	2	34	0	1	3	1	0	0
S75	1	3	3	2	1	3	3	16	1	0	0	2	1	0	1	0	4	0	0	0	0	20	1	1	2	2	1	1	2	1	4	2	3	4	2	4	1	3	4	3	1	3	45	1	3	4	1	1	1
S76	3	4	2	2	3	1	2	17	1	0	0	0	0	0	0	0	0	0	0	0	0	17	1	3	1	2	1	3	1	2	1	1	3	2	1	4	1	3	3	3	1	3	40	1	3	4	2	2	3
S77	3	4	3	1	0	3	0	14	1	1	2	3	0	0	2	0	8	0	0	0	0	22	1	4	1	1	4	3	1	2	2	2	3	3	2	4	2	4	3	4	3	2	51	1	3	4	1	1	1
S4-2: Supplemental data of Fig. 2 (SDS scores in Non-Type D to Type D group, baseline and 9 month)																																											Baseline
	ⅠType D Q1	ⅠType D Q3	ⅠType D Q6	ⅠType D Q8	ⅠType D Q10	ⅠType D Q11	ⅠType D Q14	Ⅰsocial inhibition	Ⅰsocial inhibition=1	ⅠType D Q2	ⅠType D Q4	ⅠType D Q5	ⅠType D Q7	ⅠType D Q9	ⅠType D Q12	ⅠType D Q13	Ⅰnegative affectivity	Ⅰnegative affectivity=1	ⅠType D=1	ⅢtypeD=1	Changes in typeD	ⅠTypeD total	ⅠSDS Q1	Ⅰ SDS Q2	Ⅰ SDS Q3	Ⅰ SDS Q4	Ⅰ SDS Q5	Ⅰ SDS Q6	Ⅰ SDS Q7	Ⅰ SDS Q8	Ⅰ SDS Q9	Ⅰ SDS Q10	Ⅰ SDS Q11	Ⅰ SDS Q12	Ⅰ SDS Q13	Ⅰ SDS Q14	Ⅰ SDS Q15	Ⅰ SDS Q16	Ⅰ SDS Q17	Ⅰ SDS Q18	Ⅰ SDS Q19	Ⅰ SDS Q20	ⅠSDS total	ⅠDepressive tendency=1	ⅢType D Q1	ⅢType D Q3	ⅢType D Q6	ⅢType D Q8	ⅢType D Q10
A2	2	4	2	3	3	2	2	18	1	0	0	3	2	2	0	0	7	0	0	1	1	25	1	2	1	1	4	3	1	1	1	1	1	2	2	4	1	3	2	2	1	2	36	0	3	4	3	4	2
A13	2	1	1	2	1	1	0	8	0	3	3	3	2	3	4	3	21	1	0	1	1	29	3	4	1	1	2	1	1	1	1	1	3	4	2	4	1	4	4	4	1	4	47	1	1	2	2	2	2
A21	2	4	0	0	0	0	0	6	0	0	3	0	0	0	0	0	3	0	0	1	1	9	1	1	1	1	1	4	4	1	1	4	1	3	1	3	1	1	1	1	1	1	33	0	2	2	3	2	2
S3	0	0	1	1	1	1	1	5	0	1	3	1	3	1	4	3	16	1	0	1	1	21	1	3	1	1	1	4	4	2	1	2	2	1	1	3	1	1	1	3	1	3	37	0	0	0	3	0	3
S9	2	2	2	0	1	1	1	9	0	3	1	3	1	1	3	3	15	1	0	1	1	24	1	3	2	2	3	4	1	1	1	3	3	1	1	4	1	4	3	4	1	4	47	1	3	2	1	2	2
S49	1	3	2	2	2	1	2	13	1	0	1	1	1	1	1	2	7	0	0	1	1	20	2	2	1	2	1	3	1	1	1	4	1	1	1	3	1	1	2	2	1	1	32	0	3	4	2	1	2
S54	2	2	1	1	2	1	1	10	1	3	0	2	0	1	1	0	7	0	0	1	1	17	1	3	1	1	1	3	2	1	1	2	2	2	3	3	1	2	2	2	1	2	36	0	3	4	2	3	0
S64	1	1	2	0	2	2	2	10	1	1	1	1	0	1	2	1	7	0	0	1	1	17	1	2	1	1	1	1	1	1	1	1	1	1	1	2	1	2	3	2	1	1	26	0	2	2	2	1	3
S68	2	4	2	1	1	1	2	13	1	1	1	3	1	0	1	1	8	0	0	1	1	21	2	3	3	2	3	4	2	2	2	2	3	3	1	3	2	3	3	3	1	3	50	1	1	4	2	3	1
S4-3: Supplemental data of Fig. 2 (SDS scores in persistent Type D group, baseline and 9 month)																																											Baseline
	ⅠType D Q1	ⅠType D Q3	ⅠType D Q6	ⅠType D Q8	ⅠType D Q10	ⅠType D Q11	ⅠType D Q14	Ⅰsocial inhibition	Ⅰsocial inhibition=1	ⅠType D Q2	ⅠType D Q4	ⅠType D Q5	ⅠType D Q7	ⅠType D Q9	ⅠType D Q12	ⅠType D Q13	Ⅰnegative affectivity	Ⅰnegative affectivity=1	ⅠType D=1	ⅢtypeD=1	Changes in typeD	ⅠTypeD total	ⅠSDS Q1	Ⅰ SDS Q2	Ⅰ SDS Q3	Ⅰ SDS Q4	Ⅰ SDS Q5	Ⅰ SDS Q6	Ⅰ SDS Q7	Ⅰ SDS Q8	Ⅰ SDS Q9	Ⅰ SDS Q10	Ⅰ SDS Q11	Ⅰ SDS Q12	Ⅰ SDS Q13	Ⅰ SDS Q14	Ⅰ SDS Q15	Ⅰ SDS Q16	Ⅰ SDS Q17	Ⅰ SDS Q18	Ⅰ SDS Q19	Ⅰ SDS Q20	ⅠSDS total	ⅠDepressive tendency=1	ⅢType D Q1	ⅢType D Q3	ⅢType D Q6	ⅢType D Q8	ⅢType D Q10
A3	4	4	4	4	4	3	4	27	1	3	4	4	4	4	4	4	27	1	1	1	2	54	2	4	1	3	1	1	3	1	1	2	3	2	3	1	2	3	3	4	2	4	46	1	4	4	4	4	4
A7	4	4	4	4	4	3	2	25	1	0	0	4	4	4	2	2	16	1	1	1	2	41	2	3	2	2	1	4	2	2	2	2	1	1	1	4	1	1	1	1	1	1	35	0	4	4	2	4	4
A11	2	2	3	3	3	2	2	17	1	1	1	3	3	2	3	3	16	1	1	1	2	33	2	4	2	1	4	4	1	1	1	1	4	4	1	3	1	4	4	4	1	4	51	1	3	2	2	2	2
A12	2	3	3	3	3	2	3	19	1	1	3	2	0	1	3	3	13	1	1	1	2	32	2	4	2	3	3	4	2	1	2	3	4	4	2	4	2	3	2	4	3	4	58	1	1	3	3	2	2
A20	4	4	4	4	1	4	4	25	1	0	4	2	4	2	4	4	20	1	1	1	2	45	4	4	4	4	1	4	1	1	1	2	4	4	1	4	1	4	4	4	4	4	60	1	4	4	4	4	2
A30	2	3	1	1	2	2	1	12	1	1	2	2	1	1	3	3	13	1	1	1	2	25	2	3	1	3	1	3	1	1	1	2	3	3	2	3	1	3	3	3	2	3	44	1	2	3	2	1	3
A34	1	3	1	2	1	2	1	11	1	2	1	1	2	1	2	1	10	1	1	1	2	21	2	2	1	1	4	2	4	3	3	3	3	2	2	2	1	3	3	1	1	1	44	1	2	1	2	1	1
A44	2	3	1	2	3	3	1	15	1	1	1	2	2	1	3	2	12	1	1	1	2	27	1	4	1	1	3	4	1	2	1	1	4	4	1	4	1	4	4	4	1	4	50	1	2	3	2	2	3
A48	2	3	3	2	1	1	1	13	1	1	0	3	2	1	3	1	11	1	1	1	2	24	1	3	1	2	3	3	1	1	1	2	3	3	1	2	1	3	3	2	1	2	39	0	1	2	2	2	2
A49	3	4	3	2	3	4	4	23	1	3	3	4	4	2	4	4	24	1	1	1	2	47	2	2	1	2	1	3	2	2	1	1	3	1	1	4	1	4	4	4	1	3	43	1	3	4	4	3	4
A53	3	2	3	2	2	2	3	17	1	1	3	3	2	3	3	2	17	1	1	1	2	34	2	4	4	3	2	1	2	3	1	4	2	1	3	2	2	4	2	2	1	4	49	1	2	1	3	3	3
S4	3	3	3	3	3	3	3	21	1	3	0	1	3	1	3	2	13	1	1	1	2	34	1	2	1	2	4	1	1	3	1	2	3	1	2	4	2	3	3	3	2	3	44	1	3	3	3	3	3
S6	2	3	1	2	2	3	1	14	1	2	2	3	1	2	2	2	14	1	1	1	2	28	2	3	1	3	4	4	2	1	2	3	3	3	2	3	2	3	3	2	1	2	49	1	2	4	1	1	1
S16	3	4	1	1	2	2	2	15	1	0	2	1	3	1	2	2	11	1	1	1	2	26	1	4	1	1	3	2	2	2	1	2	3	2	3	2	1	3	3	3	1	1	41	1	2	3	3	2	3
S17	1	3	3	2	1	1	2	13	1	2	2	2	2	1	3	3	15	1	1	1	2	28	2	3	1	2	3	3	1	2	2	2	3	2	2	3	2	3	4	3	1	3	47	1	2	3	2	2	2
S25	2	2	2	2	1	1	1	11	1	2	1	2	2	2	1	1	11	1	1	1	2	22	1	1	1	1	1	4	2	3	3	2	3	4	1	4	1	1	3	1	1	1	39	0	1	3	2	2	2
S44	2	3	3	3	3	3	2	19	1	1	2	1	3	2	3	3	15	1	1	1	2	34	1	3	1	2	1	3	1	1	1	1	3	1	1	3	1	3	4	4	2	3	40	1	3	4	2	2	3
S45	3	0	4	4	4	4	3	22	1	3	1	4	2	3	3	4	20	1	1	1	2	42	2	2	2	3	3	4	3	2	2	2	4	3	2	3	2	3	2	2	1	3	50	1	3	3	1	3	3
S48	2	4	3	3	3	3	2	20	1	1	1	2	1	2	2	2	11	1	1	1	2	31	1	1	1	1	1	3	1	1	1	1	3	1	1	3	1	4	3	3	1	1	33	0	2	4	3	4	3
S57	3	1	4	3	3	3	2	19	1	1	1	2	4	2	3	3	16	1	1	1	2	35	1	3	2	2	2	3	2	3	2	2	3	3	1	2	1	3	3	3	2	3	46	1	3	3	2	2	2
S65	3	3	1	1	2	2	1	13	1	0	0	2	2	1	3	2	10	1	1	1	2	23	1	3	1	2	1	2	1	2	1	2	3	3	2	3	2	2	2	3	1	2	39	0	2	1	1	2	2
S71	0	4	4	4	1	3	4	20	1	4	0	3	3	2	3	3	18	1	1	1	2	38	2	3	1	2	1	3	1	2	1	2	3	1	2	3	2	3	4	2	1	2	41	1	4	4	4	0	3
S4-4: Supplemental data of Fig. 2 (SDS scores in Type D to Non-Type D group, baseline and 9 month)																																											Baseline
	ⅠType D Q1	ⅠType D Q3	ⅠType D Q6	ⅠType D Q8	ⅠType D Q10	ⅠType D Q11	ⅠType D Q14	Ⅰsocial inhibition	Ⅰsocial inhibition=1	ⅠType D Q2	ⅠType D Q4	ⅠType D Q5	ⅠType D Q7	ⅠType D Q9	ⅠType D Q12	ⅠType D Q13	Ⅰnegative affectivity	Ⅰnegative affectivity=1	ⅠType D=1	ⅢtypeD=1	Changes in typeD	ⅠTypeD total	ⅠSDS Q1	Ⅰ SDS Q2	Ⅰ SDS Q3	Ⅰ SDS Q4	Ⅰ SDS Q5	Ⅰ SDS Q6	Ⅰ SDS Q7	Ⅰ SDS Q8	Ⅰ SDS Q9	Ⅰ SDS Q10	Ⅰ SDS Q11	Ⅰ SDS Q12	Ⅰ SDS Q13	Ⅰ SDS Q14	Ⅰ SDS Q15	Ⅰ SDS Q16	Ⅰ SDS Q17	Ⅰ SDS Q18	Ⅰ SDS Q19	Ⅰ SDS Q20	ⅠSDS total	ⅠDepressive tendency=1	ⅢType D Q1	ⅢType D Q3	ⅢType D Q6	ⅢType D Q8	ⅢType D Q10
A4	4	4	1	2	0	3	1	15	1	0	0	3	3	0	4	3	13	1	1	3	3	28	1	4	1	2	1	2	3	1	1	3	3	1	3	2	1	2	3	1	1	1	37	0	4	4	2	2	0
A8	3	4	3	3	2	2	2	19	1	1	0	3	1	1	2	2	10	1	1	3	3	29	2	4	1	2	1	4	1	1	1	1	3	4	1	3	1	3	3	2	1	2	41	1	3	4	3	3	1
A14	1	2	1	1	1	2	2	10	1	2	1	3	3	3	3	2	17	1	1	3	3	27	2	4	1	4	3	3	3	1	2	2	4	3	2	4	1	4	4	3	1	4	55	1	1	3	1	1	1
A15	4	3	4	2	2	3	2	20	1	0	0	3	2	2	3	0	10	1	1	3	3	30	1	1	1	3	1	1	1	1	2	4	4	3	1	2	4	4	1	2	1	1	39	0	3	3	3	3	3
A16	2	4	1	2	1	1	2	13	1	1	0	2	2	1	2	2	10	1	1	3	3	23	2	2	2	2	3	3	3	2	2	2	3	3	2	3	2	3	3	3	1	4	50	1	2	3	2	2	2
A17	2	3	3	3	1	2	3	17	1	1	2	3	3	1	3	2	15	1	1	3	3	32	3	3	1	1	4	3	1	1	1	2	3	4	1	3	2	3	4	2	2	3	47	1	4	4	0	0	0
A24	3	4	3	3	2	2	3	20	1	1	1	3	2	1	3	3	14	1	1	3	3	34	2	2	1	1	1	3	1	3	1	2	2	1	2	4	1	2	2	3	2	3	39	0	3	3	1	3	1
A41	1	2	1	1	1	2	2	10	1	2	0	3	2	1	3	3	14	1	1	3	3	24	1	4	1	2	1	4	1	1	2	1	3	4	1	4	1	3	4	1	1	1	41	1	2	4	1	2	1
A51	2	2	4	1	0	1	2	12	1	0	1	4	2	1	2	1	11	1	1	3	3	23	2	3	2	2	3	3	2	2	2	2	3	3	2	3	1	3	3	3	2	3	49	1	3	2	1	1	1
S23	3	4	1	1	2	3	1	15	1	1	1	4	2	1	3	3	15	1	1	3	3	30	2	4	1	2	4	4	1	1	1	1	4	4	1	4	1	4	4	4	1	4	52	1	2	3	1	2	2
S41	2	3	1	2	0	1	2	11	1	0	1	2	3	1	3	2	12	1	1	3	3	23	2	1	1	4	1	3	2	1	1	2	1	1	2	3	2	1	3	2	1	1	35	0	2	4	1	1	1
S74	2	4	0	0	2	1	1	10	1	2	4	1	2	2	2	0	13	1	1	3	3	23	1	4	1	2	3	4	1	1	1	1	4	4	2	4	1	4	4	4	2	4	52	1	2	4	1	3	1
[truncated: 36 more columns]
